# Supplementary material for: Functional synaptic connectivity shapes spine stability in the hippocampus
Source: Nat Commun. 2026 Apr 4;17:3218. doi: 10.1038/s41467-026-71332-z (PMC13057201; doi:10.1038/s41467-026-71332-z)
Supplement: Supplementary file 4 — Source Data [file 41467_2026_71332_MOESM4_ESM.xlsx]

## Sheet: Fig. 1j
	Time [Days]
	0	4	8	12	16
Change in average response	1.53128	0.959684	1.12792	1.83851	0.845085
	3.27751	0.339162	0.380014	0.515064	0.282323
	1.57546	0.797482	0.742007	1.02635	1.16639
	1.05263	1.4548	0.589516	0.437524	0.317926
	2.29795	1.51226	0.681067	1.02944	0.282017
	2.75395	1.33651	0.558173	0.93006	0.287225
	0.697518	0.813157	1.82445	1.83008	1.72059
	0.295699	1.6466	0.679818	1.06924	0.853672
	0.211268	0.555243	1.40817	1.32525	0.283024
	0.021544	0.461197	-0.0622402	4.54968	0.457023
	0.678295	1.80994	0.717341	0.738833	1.10576
	0.862069	0.674419	1.0153	0.77595	0.827536
	1.02564	0.540679	-0.204301	-0.0220261	-0.477614
	1.60584	-0.271116	0.857223	1.38473	0.277288
	-1.52066	-0.965682	-0.935388	-0.0198276	-1.74403
	0.118671	0.667868	0.923725	2.09805	1.55563
	0.734967	0.427166	0.391123	1.58636	1.69487

## Sheet: Fig. 1o
	Time [Days]
	0	4	8	12	16
Responding spines	58	44	40	38	38
Non-responding spines	493	498	522	496	494

## Sheet: Fig. 1p
	Time [Days]
	0	4	8	12	16
Fraction of responding spines per dendrite	0.238095	0.122807	0.12766	0.102041	0.0238095
	0.181818	0.136364	0	0.0454545	0.05
	0.2	0.0384615	0	0.148148	0.0714286
	0.0555556	0.0697674	0	0	0
	0.1875	0.0357143	0.0491803	0	0.0444444
	0.241379	0.0294118	0.027027	0.0689655	0
	0.025641	0.0277778	0.162162	0.157895	0.0789474
	0.103448	0.190476	0.357143	0.0625	0
	0.0731707	0.105263	0.0217391	0.190476	0.047619
	0	0.181818	0	0.0454545	0
	0.0454545	0.0434783	0.037037	0.0555556	0.0434783
	0	0.111111	0.1	0.0526316	0.1
	0.125	0.0740741	0	0	0
	0.25	0	0.0909091	0	0.0357143
	0	0.137931	0	0	0.176471
	0	0.137931	0.307692	0.0384615	0.269231
	0	0.025641	0	0.175	0.27027

## Sheet: Fig. 2c
	volume	responsive spines	unresponsive spines
	0	0.00475436	0.00478469
	1	0.0126783	0.0129187
	2	0.0206022	0.0263158
	3	0.0380349	0.0363636
	4	0.0491284	0.0478469
	5	0.0538827	0.0617225
	6	0.066561	0.0784689
	7	0.0824089	0.0909091
	8	0.0950872	0.10622
	9	0.10935	0.118182
	10	0.118859	0.133014
	11	0.126783	0.143541
	12	0.141046	0.154067
	13	0.156894	0.1689
	14	0.167987	0.18134
	15	0.174326	0.191866
	16	0.18225	0.202392
	17	0.191759	0.210526
	18	0.202853	0.221531
	19	0.2187	0.238756
	20	0.229794	0.251675
	21	0.239303	0.264593
	22	0.253566	0.277512
	23	0.259905	0.292344
	24	0.267829	0.303349
	25	0.277338	0.314833
	26	0.283677	0.32823
	27	0.293185	0.34067
	28	0.296355	0.354067
	29	0.301109	0.365072
	30	0.313788	0.377512
	31	0.321712	0.392823
	32	0.328051	0.407177
	33	0.345483	0.419617
	34	0.353407	0.431579
	35	0.369255	0.442105
	36	0.369255	0.452153
	37	0.381933	0.461722
	38	0.388273	0.469378
	39	0.396197	0.476077
	40	0.40412	0.485646
	41	0.413629	0.492823
	42	0.423138	0.499043
	43	0.429477	0.505742
	44	0.431062	0.514354
	45	0.434231	0.521053
	46	0.434231	0.527751
	47	0.442155	0.536364
	48	0.448494	0.543062
	49	0.456418	0.548804
	50	0.459588	0.557895
	51	0.469097	0.567464
	52	0.477021	0.577033
	53	0.48019	0.584211
	54	0.48336	0.591866
	55	0.496038	0.596651
	56	0.503962	0.600478
	57	0.507132	0.607656
	58	0.511886	0.61244
	59	0.51664	0.616746
	60	0.524564	0.620096
	61	0.529319	0.624402
	62	0.535658	0.632057
	63	0.540412	0.637321
	64	0.549921	0.641627
	65	0.551506	0.647847
	66	0.55626	0.651675
	67	0.559429	0.655981
	68	0.564184	0.660766
	69	0.567353	0.666507
	70	0.573693	0.672249
	71	0.576862	0.67512
	72	0.580032	0.682297
	73	0.58954	0.684689
	74	0.59271	0.689952
	75	0.594295	0.69378
	76	0.597464	0.697608
	77	0.600634	0.701914
	78	0.600634	0.709091
	79	0.606973	0.71244
	80	0.606973	0.715789
	81	0.611727	0.719617
	82	0.613312	0.723445
	83	0.619651	0.730622
	84	0.627575	0.735885
	85	0.63233	0.740191
	86	0.635499	0.741627
	87	0.640254	0.74689
	88	0.646593	0.750718
	89	0.652932	0.752632
	90	0.659271	0.756938
	91	0.664025	0.761244
	92	0.670365	0.764115
	93	0.671949	0.767943
	94	0.675119	0.769378
	95	0.675119	0.772249
	96	0.676704	0.775598
	97	0.676704	0.778469
	98	0.678288	0.782775
	99	0.678288	0.786603
	100	0.684628	0.788995
	101	0.689382	0.793301
	102	0.690967	0.796172
	103	0.690967	0.798086
	104	0.694136	0.798086
	105	0.700475	0.799522
	106	0.70206	0.802871
	107	0.706815	0.803828
	108	0.708399	0.807656
	109	0.713154	0.810526
	110	0.717908	0.813397
	111	0.719493	0.816268
	112	0.725832	0.817225
	113	0.727417	0.821053
	114	0.732171	0.821531
	115	0.740095	0.826316
	116	0.746434	0.828708
	117	0.751189	0.832057
	118	0.752773	0.836842
	119	0.755943	0.838278
	120	0.759113	0.840191
	121	0.760697	0.842584
	122	0.765452	0.844498
	123	0.767036	0.84689
	124	0.770206	0.848804
	125	0.770206	0.852153
	126	0.773376	0.855502
	127	0.776545	0.858373
	128	0.779715	0.858373
	129	0.782884	0.861244
	130	0.784469	0.864115
	131	0.787639	0.86555
	132	0.790808	0.866986
	133	0.793978	0.869378
	134	0.797147	0.870335
	135	0.797147	0.871292
	136	0.801902	0.873206
	137	0.805071	0.874163
	138	0.809826	0.877033
	139	0.81141	0.877512
	140	0.81141	0.878469
	141	0.816165	0.879426
	142	0.81775	0.880861
	143	0.822504	0.881818
	144	0.822504	0.882297
	145	0.825674	0.883732
	146	0.827258	0.885167
	147	0.828843	0.88756
	148	0.830428	0.888517
	149	0.830428	0.889474
	150	0.836767	0.889952
	151	0.838352	0.891866
	152	0.843106	0.894258
	153	0.844691	0.894737
	154	0.844691	0.897129
	155	0.846276	0.900478
	156	0.849445	0.902392
	157	0.849445	0.904306
	158	0.852615	0.905263
	159	0.852615	0.905742
	160	0.8542	0.906699
	161	0.855784	0.907177
	162	0.857369	0.907177
	163	0.857369	0.907656
	164	0.857369	0.908612
	165	0.858954	0.909569
	166	0.860539	0.910048
	167	0.860539	0.911005
	168	0.863708	0.911962
	169	0.865293	0.91244
	170	0.868463	0.913397
	171	0.868463	0.913876
	172	0.868463	0.914833
	173	0.868463	0.914833
	174	0.871632	0.916746
	175	0.871632	0.917703
	176	0.873217	0.919139
	177	0.874802	0.919617
	178	0.874802	0.920574
	179	0.879556	0.921053
	180	0.884311	0.922967
	181	0.885895	0.925359
	182	0.889065	0.925837
	183	0.892235	0.926794
	184	0.892235	0.927751
	185	0.892235	0.929665
	186	0.892235	0.930622
	187	0.892235	0.930622
	188	0.892235	0.9311
	189	0.893819	0.932057
	190	0.893819	0.933971
	191	0.893819	0.93445
	192	0.895404	0.936364
	193	0.896989	0.936842
	194	0.900158	0.936842
	195	0.900158	0.938756
	196	0.900158	0.938756
	197	0.901743	0.938756
	198	0.903328	0.939713
	199	0.903328	0.940191
	200	0.903328	0.941148
	201	0.903328	0.942584
	202	0.903328	0.943541
	203	0.903328	0.944498
	204	0.904913	0.945455
	205	0.906498	0.945455
	206	0.908082	0.946411
	207	0.908082	0.947368
	208	0.908082	0.947368
	209	0.908082	0.947368
	210	0.908082	0.947847
	211	0.909667	0.948325
	212	0.909667	0.949282
	213	0.909667	0.949761
	214	0.912837	0.949761
	215	0.912837	0.950239
	216	0.912837	0.951196
	217	0.912837	0.951196
	218	0.914422	0.952153
	219	0.916006	0.952632
	220	0.916006	0.952632
	221	0.917591	0.952632
	222	0.919176	0.95311
	223	0.920761	0.953589
	224	0.920761	0.953589
	225	0.920761	0.954067
	226	0.922345	0.955024
	227	0.92393	0.955502
	228	0.92393	0.955502
	229	0.92393	0.955981
	230	0.92393	0.956938
	231	0.9271	0.957416
	232	0.928685	0.958373
	233	0.930269	0.958373
	234	0.931854	0.958373
	235	0.931854	0.958373
	236	0.931854	0.958373
	237	0.933439	0.95933
	238	0.933439	0.960766
	239	0.933439	0.961722
	240	0.933439	0.961722
	241	0.933439	0.962201
	242	0.935024	0.962201
	243	0.935024	0.962679
	244	0.935024	0.963636
	245	0.935024	0.964115
	246	0.935024	0.965072
	247	0.935024	0.966029
	248	0.938193	0.966029
	249	0.939778	0.966029
	250	0.939778	0.966029
	251	0.939778	0.966507
	252	0.941363	0.966507
	253	0.944532	0.966507
	254	0.944532	0.966507
	255	0.947702	0.966507
	256	0.947702	0.966986
	257	0.947702	0.967464
	258	0.947702	0.967464
	259	0.947702	0.967464
	260	0.947702	0.967943
	261	0.949287	0.9689
	262	0.950872	0.969856
	263	0.950872	0.970335
	264	0.950872	0.970813
	265	0.950872	0.971292
	266	0.950872	0.971292
	267	0.950872	0.97177
	268	0.950872	0.972249
	269	0.950872	0.972727
	270	0.950872	0.972727
	271	0.950872	0.972727
	272	0.950872	0.972727
	273	0.950872	0.973206
	274	0.952456	0.973684
	275	0.952456	0.973684
	276	0.952456	0.974163
	277	0.952456	0.974163
	278	0.952456	0.974163
	279	0.952456	0.974641
	280	0.952456	0.974641
	281	0.952456	0.974641
	282	0.954041	0.97512
	283	0.954041	0.975598
	284	0.955626	0.975598
	285	0.955626	0.975598
	286	0.955626	0.976077
	287	0.955626	0.976555
	288	0.957211	0.977033
	289	0.957211	0.977033
	290	0.957211	0.977033
	291	0.958796	0.977512
	292	0.958796	0.977512
	293	0.958796	0.977512
	294	0.958796	0.978469
	295	0.96038	0.978947
	296	0.96038	0.978947
	297	0.961965	0.979426
	298	0.961965	0.979904
	299	0.961965	0.979904
	300	0.961965	0.979904
	301	0.961965	0.979904
	302	0.961965	0.979904
	303	0.96355	0.979904
	304	0.96355	0.980383
	305	0.96355	0.980861
	306	0.96355	0.980861
	307	0.96355	0.98134
	308	0.96355	0.981818
	309	0.965135	0.981818
	310	0.966719	0.982297
	311	0.968304	0.982297
	312	0.968304	0.982297
	313	0.968304	0.982297
	314	0.968304	0.982297
	315	0.968304	0.982297
	316	0.968304	0.982297
	317	0.968304	0.982297
	318	0.968304	0.982297
	319	0.968304	0.982297
	320	0.968304	0.982775
	321	0.968304	0.983254
	322	0.968304	0.983254
	323	0.968304	0.983732
	324	0.968304	0.983732
	325	0.968304	0.983732
	326	0.968304	0.983732
	327	0.968304	0.984689
	328	0.968304	0.984689
	329	0.968304	0.984689
	330	0.968304	0.985167
	331	0.969889	0.986124
	332	0.969889	0.986124
	333	0.971474	0.986124
	334	0.971474	0.986124
	335	0.973059	0.986124
	336	0.973059	0.986124
	337	0.973059	0.986603
	338	0.973059	0.987081
	339	0.973059	0.987081
	340	0.973059	0.98756
	341	0.973059	0.98756
	342	0.973059	0.98756
	343	0.973059	0.98756
	344	0.973059	0.98756
	345	0.973059	0.98756
	346	0.973059	0.98756
	347	0.973059	0.988038
	348	0.973059	0.988038
	349	0.973059	0.988038
	350	0.973059	0.988517
	351	0.973059	0.988517
	352	0.973059	0.988517
	353	0.973059	0.988517
	354	0.973059	0.988517
	355	0.973059	0.988517
	356	0.973059	0.988995
	357	0.973059	0.988995
	358	0.973059	0.988995
	359	0.974643	0.988995
	360	0.974643	0.988995
	361	0.974643	0.988995
	362	0.974643	0.988995
	363	0.974643	0.988995
	364	0.974643	0.988995
	365	0.974643	0.988995
	366	0.976228	0.989474
	367	0.976228	0.989474
	368	0.976228	0.989474
	369	0.976228	0.989952
	370	0.976228	0.989952
	371	0.976228	0.989952
	372	0.976228	0.989952
	373	0.976228	0.989952
	374	0.976228	0.989952
	375	0.976228	0.989952
	376	0.977813	0.989952
	377	0.977813	0.989952
	378	0.977813	0.989952
	379	0.977813	0.989952
	380	0.977813	0.990431
	381	0.977813	0.990431
	382	0.977813	0.990431
	383	0.977813	0.990431
	384	0.977813	0.990431
	385	0.977813	0.990431
	386	0.977813	0.990909
	387	0.977813	0.990909
	388	0.977813	0.991388
	389	0.977813	0.991388
	390	0.977813	0.991388
	391	0.977813	0.991388
	392	0.977813	0.991388
	393	0.977813	0.991388
	394	0.977813	0.991388
	395	0.977813	0.991388
	396	0.977813	0.991388
	397	0.977813	0.991388
	398	0.977813	0.991388
	399	0.977813	0.991388
	400	0.977813	0.991388
	401	0.977813	0.991866
	402	0.977813	0.991866
	403	0.979398	0.991866
	404	0.979398	0.991866
	405	0.979398	0.992344
	406	0.979398	0.992344
	407	0.979398	0.992344
	408	0.979398	0.992344
	409	0.979398	0.992344
	410	0.979398	0.992823
	411	0.980983	0.993301
	412	0.980983	0.993301
	413	0.982567	0.993301
	414	0.982567	0.993301
	415	0.982567	0.993301
	416	0.982567	0.993301
	417	0.982567	0.99378
	418	0.982567	0.99378
	419	0.984152	0.99378
	420	0.984152	0.99378
	421	0.984152	0.99378
	422	0.984152	0.99378
	423	0.984152	0.99378
	424	0.984152	0.99378
	425	0.985737	0.99378
	426	0.985737	0.99378
	427	0.985737	0.994258
	428	0.985737	0.994258
	429	0.985737	0.994258
	430	0.985737	0.994258
	431	0.985737	0.994258
	432	0.985737	0.994258
	433	0.985737	0.994258
	434	0.987322	0.994258
	435	0.987322	0.994258
	436	0.987322	0.994258
	437	0.987322	0.994258
	438	0.987322	0.994258
	439	0.987322	0.994258
	440	0.987322	0.994258
	441	0.987322	0.994258
	442	0.987322	0.994258
	443	0.987322	0.994258
	444	0.987322	0.994258
	445	0.987322	0.994258
	446	0.987322	0.994258
	447	0.987322	0.994258
	448	0.987322	0.994258
	449	0.987322	0.994258
	450	0.987322	0.994258

## Sheet: Fig. 2d
	volume	amplitude
	71.03	1.28419
	261.97	35.5913
	147.56	24.0592
	64.71	17.7408
	150.1	26.0837
	232.45	15.4474
	30.84	10.7728
	106.59	8.74475
	335.22	22.9273
	137.6	16.5273
	262.98	11.8747
	310.7	9.0044
	18.49	4.72631
	124.84	4.71694
	87.42	7.20732
	18.15	6.44521
	366.52	19.1505
	168.95	5.37964
	90.89	16.366
	180.24	18.377
	179.41	6.62751
	297.5	5.21973
	112.85	11.7803
	218.47	10.7161
	128.41	8.12785
	86.24	7.66063
	166.7	12.5856
	151.63	4.13287
	486.6	7.71202
	28.12	6.79843
	87.46	14.845
	37.17	7.07827
	90.04	10.0193
	248.06	15.0612
	89.46	15.8088
	214.97	21.476
	48.26	6.02611
	104.23	5.74068
	242.28	10.2935
	284.74	19.4007
	1.82	6.24458
	13.93	4.37802
	22.09	7.85878
	37.83	27.376
	35.53	7.0606
	222.66	5.84348
	32.71	7.56136
	24.97	6.16142
	73.22	4.95124
	138.52	2.48418
	35.81	8.37822
	179.61	24.185
	155.46	4.71417
	288.47	5.99759
	105	6.85368
	33.7	4.68969
	253.22	3.27498
	136.06	11.0842
	37.06	6.10528
	82.05	6.00136
	52.7	20.599
	33.94	19.1366
	55.15	9.50623
	55.08	30.7436
	22.53	7.34698
	34	7.45554
	79.35	7.29355
	128.54	23.9088
	179.05	3.17461
	16.95	10.2245
	114.43	8.40912
	255.22	3.53348
	121.06	4.64712
	62.8	7.67786
	35.87	36.1253
	14.57	4.80392
	18.14	4.32114
	59.17	5.36039
	60.99	11.868
	69.3	20.4837
	547.19	11.9748
	34.86	9.07857
	89.31	6.69301
	411.01	22.6004
	133.56	9.4258
	168.53	14.8394
	90.01	8.24758
	20.81	7.75206
	311.24	41.0701
	88.1	6.75764
	8.93	9.67765
	248.43	10.351
	115.55	7.3423
	150.7	12.6889
	73.13	9.35604
	180.1	16.9752
	42.86	10.7288
	49.5	8.16569
	120.51	8.72512
	376.28	12.0591
	100.08	17.4719
	107.77	13.1083
	43.1	11.789
	58.37	6.74421
	110.97	4.8105
	2.05	6.21278
	2.34	9.64579
	29.29	6.32785
	15.75	6.73253
	18.71	7.3647
	31.75	7.84944
	73.03	15.4704
	55	7.90415
	143.26	8.15821
	92.8	7.61099
	180.5	6.96014
	3.42	13.2228
	52	9.33575
	84.99	1.31243
	48.25	3.74389
	35.67	8.30882
	12.57	6.76293
	40.68	6.673
	3.36	9.21095
	11.17	12.5042
	84.43	4.88042
	7.97	9.53752
	30.48	9.63007
	33.83	13.1096
	85.33	3.87607
	25.6	7.03663
	123.59	13.5041
	17.54	11.1692
	56.31	9.79358
	49.75	13.0287
	1.12	8.11102
	66.06	10.319
	532.52	24.1494
	30.32	9.66755
	83.46	10.2097
	51.73	2.25506
	197.61	8.55695
	47.72	7.69175
	94.53	3.3907
	156.64	10.1579
	403.07	5.84269
	9.14	10.9243
	20.26	12.302
	33.5	8.08824
	14.77	10.4209
	12.16	5.99865
	138.26	4.09105
	10.25	8.19204
	33.48	9.35766
	21.88	10.1733
	102.68	10.161
	48.74	9.42542
	55.29	7.6501
	91.95	9.29498
	41.73	15.878
	112.76	7.30031
	204.91	8.25782
	81.39	6.48657
	237.55	9.40844
	9.39	7.01962
	32.1	7.12925
	111.82	9.61257
	158.03	6.18256
	122.59	6.23639
	10.57	12.4388
	16.86	9.02963
	21.21	16.1715
	47.72	7.80974
	21.21	16.3906
	109.24	5.37039
	26.34	4.5947
	16.27	5.17778
	75.55	9.50902
	19.52	6.72863
	3.89	5.53055
	52.71	9.31321
	146.34	8.84116
	11.7	15.6529
	3.6	10.6521
	132.17	18.2762
	47.05	10.4222
	83.08	9.4672
	120.16	8.3543
	35.3	10.2261
	161	11.621
	33.34	16.5541
	81.55	9.53965
	170.52	10.1701
	40.81	5.14442
	26.99	3.22138
	96.26	9.35061
	27.46	7.6066
	51.31	10.211
	45.22	8.39705
	37.03	2.79132
	20.45	6.22848
	66.09	4.79033
	117.36	6.23969
	12.45	5.15756
	9.9	8.40627
	22.8	8.15851
	6.44	8.60934
	22.09	11.726
	124.24	7.66124
	60.49	4.91027
	76.7	6.41154
	11.21	7.5172
	48.02	14.6406
	15.91	5.45099
	35.48	10.7258
	1.14	9.38476
	14.19	6.99624
	8.72	6.19719

## Sheet: Fig.2f
		Distance from responsive spines to		Distance from all to all spines
	Distance	responsive spines	unresponsive spines
	0	0.0279955	0.0102857	0.0138857
	0.2	0.0537514	0.0237143	0.0298202
	0.4	0.0671892	0.0348571	0.0414295
	0.6	0.0907055	0.05	0.0582745
	0.8	0.119821	0.0651429	0.0762577
	1	0.134378	0.0745714	0.0867289
	1.2	0.154535	0.0877143	0.101298
	1.4	0.171333	0.101429	0.115639
	1.6	0.18589	0.115143	0.129524
	1.8	0.208287	0.125714	0.142499
	2	0.227324	0.142286	0.159572
	2.2	0.243001	0.154857	0.172775
	2.4	0.256439	0.173714	0.19053
	2.6	0.278835	0.184857	0.203961
	2.8	0.291153	0.200857	0.219212
	3	0.306831	0.207429	0.227635
	3.2	0.319149	0.217429	0.238106
	3.4	0.334826	0.230571	0.251764
	3.6	0.347144	0.24	0.26178
	3.8	0.357223	0.253714	0.274755
	4	0.370661	0.266857	0.287958
	4.2	0.393057	0.276857	0.300478
	4.4	0.410974	0.289429	0.314136
	4.6	0.422172	0.302286	0.326656
	4.8	0.43449	0.314286	0.338721
	5	0.452408	0.327714	0.353062
	5.2	0.463606	0.336571	0.362395
	5.4	0.471445	0.352286	0.376508
	5.6	0.480403	0.364	0.387662
	5.8	0.487122	0.375143	0.397906
	6	0.49832	0.384	0.407239
	6.2	0.508399	0.398286	0.420669
	6.4	0.521837	0.407714	0.430913
	6.6	0.526316	0.419714	0.441384
	6.8	0.537514	0.427714	0.450034
	7	0.549832	0.438571	0.461188
	7.2	0.55991	0.448571	0.471204
	7.4	0.56439	0.460286	0.481448
	7.6	0.566629	0.468857	0.488732
	7.8	0.574468	0.482	0.500797
	8	0.582307	0.492286	0.510585
	8.2	0.589026	0.501429	0.519235
	8.4	0.594625	0.512286	0.529023
	8.6	0.606943	0.520571	0.538129
	8.8	0.620381	0.528	0.546779
	9	0.634938	0.538	0.557705
	9.2	0.645017	0.545714	0.5659
	9.4	0.656215	0.555143	0.575689
	9.6	0.660694	0.567714	0.586615
	9.8	0.668533	0.576857	0.595493
	10	0.677492	0.586	0.604598
	10.2	0.681971	0.594286	0.61211
	10.4	0.68869	0.603429	0.62076
	10.6	0.702128	0.611429	0.629866
	10.8	0.712206	0.621429	0.639882
	11	0.713326	0.629714	0.646711
	11.2	0.721165	0.636857	0.653995
	11.4	0.729003	0.645143	0.66219
	11.6	0.735722	0.652571	0.669474
	11.8	0.736842	0.660857	0.676303
	12	0.739082	0.668571	0.682905
	12.2	0.742441	0.676	0.689506
	12.4	0.744681	0.686857	0.698611
	12.6	0.75252	0.693429	0.70544
	12.8	0.758119	0.701429	0.712952
	13	0.767077	0.709714	0.721375
	13.2	0.780515	0.719429	0.731846
	13.4	0.784994	0.726286	0.73822
	13.6	0.788354	0.731429	0.743
	13.8	0.790594	0.739143	0.749602
	14	0.796193	0.747143	0.757114
	14.2	0.807391	0.751714	0.763032
	14.4	0.81187	0.757143	0.768268
	14.6	0.816349	0.763143	0.773959
	14.8	0.820829	0.767714	0.778511
	15	0.820829	0.773714	0.783292
	15.2	0.823068	0.778857	0.787844
	15.4	0.828667	0.783714	0.792852
	15.6	0.830907	0.789143	0.797633
	15.8	0.832027	0.794286	0.801958
	16	0.835386	0.800571	0.807649
	16.2	0.840985	0.806571	0.813567
	16.4	0.843225	0.810571	0.817209
	16.6	0.846585	0.815143	0.821534
	16.8	0.848824	0.82	0.825859
	17	0.857783	0.824857	0.83155
	17.2	0.867861	0.832286	0.839517
	17.4	0.8757	0.835714	0.843842
	17.6	0.87682	0.840857	0.848168
	17.8	0.880179	0.845143	0.852265
	18	0.881299	0.851143	0.857273
	18.2	0.884658	0.857429	0.862964
	18.4	0.889138	0.862857	0.868199
	18.6	0.896976	0.868	0.87389
	18.8	0.901456	0.872	0.877988
	19	0.904815	0.876	0.881858
	19.2	0.905935	0.880571	0.885727
	19.4	0.907055	0.886	0.89028
	19.6	0.914894	0.889714	0.894833
	19.8	0.923852	0.892286	0.898702
	20	0.924972	0.896	0.901889
	20.2	0.931691	0.898857	0.905532
	20.4	0.932811	0.902	0.908263
	20.6	0.933931	0.904286	0.910312
	20.8	0.93505	0.908	0.913499
	21	0.93729	0.91	0.915547
	21.2	0.93841	0.914857	0.919645
	21.4	0.93841	0.917714	0.921921
	21.6	0.940649	0.920286	0.924425
	21.8	0.941769	0.922857	0.926702
	22	0.944009	0.924571	0.928523
	22.2	0.945129	0.926857	0.930571
	22.4	0.946249	0.927714	0.931482
	22.6	0.947368	0.930857	0.934214
	22.8	0.948488	0.934	0.936945
	23	0.950728	0.935143	0.938311
	23.2	0.951848	0.937714	0.940587
	23.4	0.955207	0.939143	0.942408
	23.6	0.955207	0.940857	0.943774
	23.8	0.957447	0.942857	0.945823
	24	0.958567	0.944857	0.947644
	24.2	0.959686	0.946286	0.94901
	24.4	0.960806	0.949143	0.951514
	24.6	0.960806	0.950571	0.952652
	24.8	0.963046	0.951429	0.95379
	25	0.964166	0.953714	0.955839
	25.2	0.965286	0.955429	0.957432
	25.4	0.968645	0.957429	0.959709
	25.6	0.969765	0.959143	0.961302
	25.8	0.970885	0.961143	0.963123
	26	0.970885	0.962571	0.964261
	26.2	0.973124	0.965429	0.966993
	26.4	0.974244	0.967143	0.968586
	26.6	0.976484	0.969143	0.970635
	26.8	0.977604	0.97	0.971546
	27	0.978723	0.972286	0.973594
	27.2	0.979843	0.974286	0.975415
	27.4	0.979843	0.975143	0.976098
	27.6	0.979843	0.977143	0.977692
	27.8	0.986562	0.978857	0.980423
	28	0.986562	0.981429	0.982472
	28.2	0.987682	0.982	0.983155
	28.4	0.987682	0.983714	0.984521
	28.6	0.988802	0.984857	0.985659
	28.8	0.992161	0.984857	0.986342
	29	0.994401	0.986	0.987708
	29.2	0.994401	0.987143	0.988618
	29.4	0.996641	0.989143	0.990667
	29.6	0.99776	0.99	0.991578
	29.8	0.99888	0.992286	0.993626
	30	0.99888	0.994286	0.99522
	30.2	0.99888	0.995714	0.996358
	30.4	0.99888	0.996571	0.997041
	30.6	0.99888	0.997143	0.997496
	30.8	1	0.998	0.998407
	31	1	0.998571	0.998862
	31.2	1	0.998571	0.998862
	31.4	1	0.998857	0.999089
	31.6	1	0.998857	0.999089
	31.8	1	0.999429	0.999545
	32	1	1	1
	32.2	1	1	1
	32.4	1	1	1
	32.6	1	1	1
	32.8	1	1	1
	33	1	1	1
	33.2	1	1	1
	33.4	1	1	1
	33.6	1	1	1
	33.8	1	1	1
	34	1	1	1
	34.2	1	1	1
	34.4	1	1	1
	34.6	1	1	1
	34.8	1	1	1
	35	1	1	1
	35.2	1	1	1
	35.4	1	1	1
	35.6	1	1	1
	35.8	1	1	1
	36	1	1	1
	36.2	1	1	1
	36.4	1	1	1
	36.6	1	1	1
	36.8	1	1	1
	37	1	1	1
	37.2	1	1	1
	37.4	1	1	1
	37.6	1	1	1
	37.8	1	1	1
	38	1	1	1
	38.2	1	1	1
	38.4	1	1	1
	38.6	1	1	1
	38.8	1	1	1
	39	1	1	1
	39.2	1	1	1
	39.4	1	1	1
	39.6	1	1	1
	39.8	1	1	1

## Sheet: Fig. 3b
		Persistent		Transient		Formed		Eliminated
		responsive	unresponsive	responsive	unresponsive	responsive	unresponsive	responsive	unresponsive
		0.266667	0.123077	0.133333	0.553846	0.133333	0.169231	0.466667	0.153846
		0.333333	0.0689655	0.333333	0.482759	0	0.172414	0.333333	0.275862
		0.0909091	0.128205	0.636364	0.384615	0.0909091	0.25641	0.181818	0.230769
		0.6	0.0806452	0	0.516129	0.2	0.225806	0.2	0.177419
		0.5	0.115385	0.285714	0.461538	0.0714286	0.205128	0.142857	0.217949
		0.571429	0.113636	0.142857	0.477273	0	0.204545	0.285714	0.204545
		0.333333	0.142857	0.533333	0.404762	0	0.285714	0.133333	0.166667
		0.266667	0.263158	0.6	0.368421	0	0	0.133333	0.368421
		0.428571	0.361702	0.357143	0.404255	0.142857	0.148936	0.0714286	0.0851064
		0.4	0.1875	0.6	0.5625	0	0.09375	0	0.15625
		0.666667	0.266667	0	0.433333	0.333333	0.166667	0	0.133333
		0.333333	0.272727	0.166667	0.136364	0.333333	0.272727	0.166667	0.318182
		0.333333	0.181818	0.166667	0.454545	0	0.272727	0.5	0.0909091
		0.363636	0.241379	0.363636	0.310345	0	0.206897	0.272727	0.241379
		0.2	0.25	0.5	0.375	0.2	0.2	0.1	0.175
		0.3125	0.0869565	0.1875	0.434783	0.25	0.26087	0.25	0.217391
		0.1875	0.0851064	0.625	0.617021	0.1875	0.106383	0	0.191489

## Sheet: Fig. 3c
		Recurrent					Non-recurrent								Mean flips
		responsive	unresponsive			Lifetime	1 session		2 sessions		3 sessions				responsive	unresponsive
		1	0.564103				responsive	unresponsive	responsive	unresponsive	responsive	unresponsive			2	2.48718
		1	0.733333				0	0.25641	0	0.0512821	0	0.128205			2.5	2.66667
		1	0.611111				0	0.133333	0	0.133333	0	0			2.57143	2.44444
			0.647059				0	0.277778	0	0.0555556	0	0.0555556				2.5
		1	0.520833					0.117647		0.147059		0.0882353			2.5	2.64583
		1	0.380952				0	0.25	0	0.0625	0	0.166667			2	2.04762
		0.875	0.818182				0	0.238095	0	0.238095	0	0.142857			2.25	2.72727
		0.777778	0.7				0.125	0.0909091	0	0.0454545	0	0.0454545			2.44444	2.7
		0.6	0.608696				0.222222	0.2	0	0.1	0	0			2.4	2.56522
		0.666667	0.9				0.4	0.130435	0	0.217391	0	0.0434783			2.33333	2.4
			0.538462				0	0	0	0.1	0.333333	0				2.23077
		1	1					0.384615		0.0769231		0			2	2.33333
		1	0.538462				0	0	0	0	0	0			4	2.46154
		1	0.727273				0	0.346154	0	0.0769231	0	0.0384615			2	2.36364
		1	0.6875				0	0.272727	0	0	0	0			2.6	2.5625
		1	0.6				0	0.25	0	0	0	0.0625			2.33333	2.2
		0.9	0.733333				0	0.3	0	0.1	0	0			2.3	2.43333
							0.1	0.133333	0	0.1	0	0.0333333

## Sheet: Fig. 3d
		turnover
		Day 4		Day 8		Day 12		Day 16
		responsive	unresponsive	responsive	unresponsive	responsive	unresponsive	responsive	unresponsive
		0.2	0.571429	0.266667	0.48	0.166667	0.568627	0.363636	0.530612
		0.166667	0.52381	0.2	0.590909	0.333333	0.695652	0.5	0.45
		0.727273	0.4	0.714286	0.535714	0.714286	0.5	0.375	0.518519
		0.2	0.553191	0	0.541667	0.2	0.465116	0	0.612245
		0.307692	0.578947	0.272727	0.435484	0.333333	0.370968	0.181818	0.534483
		0.142857	0.5	0.166667	0.388889	0.2	0.333333	0.2	0.606061
		0.357143	0.571429	0.416667	0.470588	0.428571	0.424242	0.307692	0.34375
		0.333333	0.25	0.428571	0.333333	0.642857	0.466667	0.5	0.5
		0.25	0.352941	0.272727	0.425	0.461538	0.263158	0.25	0.394737
		0.2	0.464286	0.2	0.608696	0.4	0.47619	0.6	0.5
		0.333333	0.416667	0	0.384615	0	0.391304	0	0.428571
		0.2	0.25	0	0.142857	0.5	0.352941	0.2	0.444444
		0.5	0.545455	0.25	0.555556	0.25	0.547619	0.5	0.452381
		0.363636	0.541667	0.375	0.421053	0.166667	0.222222	0.375	0.285714
		0.4	0.407407	0.4	0.433333	0.375	0.470588	0.5	0.4
		0.214286	0.375	0.3125	0.555556	0.357143	0.5	0.166667	0.444444
		0.416667	0.475	0.5	0.55	0.6	0.513514	0.375	0.675676

## Sheet: Fig. 3e
	survival
	Day 4		Day 8		Day 12		Day 16
	responsive	unresponsive	responsive	unresponsive	responsive	unresponsive	responsive	unresponsive
	1	0.833333	0.727273	0.611111	0.636364	0.611111	0.363636	0.444444
	1	0.9	1	0.6	1	0.3	0.5	0.2
	0.666667	0.857143	0.333333	0.714286	0.333333	0.5	0.333333	0.357143
	1	0.8125	1	0.625	0.75	0.5625	0.75	0.3125
	1	0.807692	0.888889	0.692308	0.888889	0.538462	0.777778	0.346154
	0.833333	0.857143	0.666667	0.785714	0.666667	0.642857	0.666667	0.357143
	1	0.846154	1	0.615385	0.857143	0.538462	0.714286	0.461538
	1	0.75	1	0.666667	0.666667	0.583333	0.666667	0.416667
	1	0.857143	1	0.857143	0.857143	0.857143	0.857143	0.809524
	1	0.636364	1	0.545455	1	0.545455	1	0.545455
	1	1	1	1	1	0.75	1	0.666667
	1	0.846154	1	0.846154	0.666667	0.692308	0.666667	0.461538
	0.6	0.933333	0.6	0.733333	0.6	0.666667	0.4	0.666667
	0.714286	0.714286	0.571429	0.642857	0.571429	0.571429	0.571429	0.5
	1	0.823529	1	0.823529	1	0.705882	0.666667	0.588235
	1	1	0.777778	0.857143	0.555556	0.714286	0.555556	0.285714
	1	0.769231	1	0.769231	1	0.615385	1	0.307692

[truncated: 33 more sheets: Fig. 3f, Fig. 4b, Fig. 4c, Fig. 4d, Fig. 4e, Fig. 4g, Fig. S1b, Fig. S1d, Fig. S1h, Fig. S2d, Fig. S3b, Fig. S3c, Fig. S3d, Fig. S4a, Fig. S4b, Fig. S5b, Fig. S5c, Fig. S5d, Fig. S6a, Fig. S6b …]
